# Supplementary material for: Cytotoxic Marine Alkaloid 3,10-Dibromofascaplysin Induces Apoptosis and Synergizes with Cytarabine Resulting in Leukemia Cell Death
Source: Mar Drugs. 2021 Aug 27;19(9):489. doi: 10.3390/md19090489 (PMC8468638; doi:10.3390/md19090489)
Supplement: Supplementary file 1 [file marinedrugs-19-00489-s001.zip]

Archive with 2 entries (2 files):
- Figures S1-S5.pdf
- Table S1.pdf
